# Supplementary material for: Preliminary Assessment of Red Beetroot Supplementation and Cultivar Effects in Low-Protein-Fed WKY Rats
Source: Nutrients. 2026 Jun 21;18(12):2016. doi: 10.3390/nu18122016 (PMC13304773; doi:10.3390/nu18122016)
Supplement: Supplementary file 1 [file nutrients-18-02016-s001.zip]

Archive with 4 entries (4 files):
- Figure S1.pdf
- Table  S2cc.pdf
- Table S1.pdf
- Table S3.pdf
